# Supplementary material for: Aggregation-Induced Ignition of Near-Infrared Phosphorescence of Non-Symmetric [Pt(C^N*N’^C’)] Complex in Poly(caprolactone)-based Block Copolymer Micelles: Evaluating the Alternative Design of Near-Infrared Oxygen Biosensors
Source: Biosensors (Basel). 2022 Aug 28;12(9):695. doi: 10.3390/bios12090695 (PMC9496585; doi:10.3390/bios12090695)
Supplement: Supplementary file 1 [file biosensors-12-00695-s001.zip]

Archive with 1 entries (1 files):
- biosensors-1852722-supplementary materials.pdf
